# Supplementary material for: Undaria pinnatifida: A case study to highlight challenges in marine invasion ecology and management
Source: Ecol Evol. 2017 Sep 22;7(20):8624–42. doi: 10.1002/ece3.3430 (PMC5648660; doi:10.1002/ece3.3430)
Supplement: Supplementary file 1 [file ECE3-7-8624-s001.xlsx]

## Sheet: Description
Supplimentary Material
Undaria pinnatida: a model species to highlight challenges in marine invasion ecology and management
Graham Epstein & Dan A. Smale
Table S1: The general areas where Undaria pinnatifida can be found as a non-native species. Time of first record is recorded to the nearest year where data was available, otherwise it is shown to the nearest decade.

## Sheet: Table S1
Country	Place	Year of first record	Reference
Argentina	Mar del Plata	2011	Meretta et al 2012
	San Jose Gulf	2007	Meretta et al 2012
	Nuevo Gulf	1992	Meretta et al 2012
	Camarones Bay	2000	Meretta et al 2012
	Ria Deseado	2005	Meretta et al 2012
	San Matias Gulf	2013	Pereya et al 2014
USA	San Fransisco Bay	2009	Kaplains et al 2016
	Pilar Point Harbour	2009	Kaplains et al 2016
	Santa Cruz Harbour	2014	Kaplains et al 2016
	Montery Bay	2001	Kaplains et al 2016
	Morro Bay Docks	2009	Kaplains et al 2016
	Santa Barbara Harbor	2001	Kaplains et al 2016
	Channel Isalnds Harbours	2000	Kaplains et al 2016
	Los Angeles Harbours	2000	Kaplains et al 2016
	Santa Catalina Island	2001	Kaplains et al 2016
	Oceanside Harbour (San Diego)	2013	Kaplains et al 2016
	Mission Bay	2014	Kaplains et al 2016
	San Diego Bay	2004	Kaplains et al 2016
Mexico	Bahia de Todos Santos	2003	Aguilar-Rosas et al 2004
New Zealand	Rangaunu Harbour	2014	James et al 2014
	Fiordland	2010	Environment Southland 2016
	Waitemata Harbour	2004	Russel et al 2008
	Port Taranaki	2005	Russel et al 2008
	Wellington	1987	Russel et al 2008
	Napier	1995	Russel et al 2008
	Gisbourne	1999	Russel et al 2008
	Tauranga Harbour	2005	Russel et al 2008
	Firth of Thames	2002	Russel et al 2008
	Golden Bay	1998	Russel et al 2008
	Nelson	1998	Russel et al 2008
	Marlborough Sounds	1988	Russel et al 2008
	Port Underwood	1997	Russel et al 2008
	Kaikoura	2002	Russel et al 2008
	Lyttleton	1991	Russel et al 2008
	Akaroa	2000	Russel et al 2008
	Timaru	1987	Russel et al 2008
	Oamaru	1988	Russel et al 2008
	Moeraki	1995	Russel et al 2008
	Otago Harbour	1990	Russel et al 2008
	Bluff	1998	Russel et al 2008
	Stewart Island	1997	Russel et al 2008
Austalia	Port Philip Bay	1995	Campbell & Burridge 1998
	Apollo Bay	2009	ALA 2017
	King Island	1992	ALA 2017
	Curtis Group Islands	1992	ALA 2017
	Kent Group Islands	1992	ALA 2017
	Hogan Group Isalnds	1992	ALA 2017
	Rocky Cape	1992	ALA 2017
	Table Cape	1992	ALA 2017
	Cape Barren Island	1992	ALA 2017
	Waterhouse	1992	ALA 2017
	Cape Portland	1992	ALA 2017
	Bathurst Harbour	1993	ALA 2017
	Charlotte Cove	1992	ALA 2017
	Tinderbox	1992	ALA 2017
	Maria Group Islands	1992	ALA 2017
	Ile Des Phoques	1992	ALA 2017
	Schouten Island	1992	ALA 2017
	Freycinet	1994	ALA 2017
	Bicheno	1992	ALA 2017
	Rheban	1988	Sanderson 1990
	Orford	1992	ALA 2017
	Triabunna	1988	Sanderson 1990
Portugal	Pova de Varzim	1999	Araújo et al 2009
	Buarcos	2013	Veiga et al 2014
Spain	Lastres	2007	Petero 2008
	Cudillero	2001	Perez-Ruzafa et al 2002
	Gijon	1995	Salinas et al 1996
	Ria de Arousa	1988	Santiago Camaño et al 1990
	Ferrol	200?	Cremades et al 2006
	A Coruna	1996	Perez-Ruzafa et al 2002
	O Porto de Corme	200?	Cremades et al 2006
	Camarinas	2004	Cremades et al 2006
	Corcubion	1998	Santiago Camaño et al 1990
	Noia	1998	Santiago Camaño et al 1990
	Sanxenxo	1997	Santiago Camaño et al 1990
	Vigo	1997	Santiago Camaño et al 1990
	Baiona	200?	Cremades et al 2006
Italy	Venice Lagoon	1992	Curiel et al 1998
	Mar Piccolo of Taranto	1999	Cecere et al 2000
Belgium	Zeebruge	1999	Leliaert et al 2000
Netherlands	Oosterschelde	1999	Stegenga 1999
	Terschelling	2008	Gittenberger 2013
UK	Newlyn	2014	NBN 2017
	Falmouth	2010	NBN 2017
	Plymouth	2003	NBN 2017
	Salcombe	2006	NBN 2017
	Dartmouth	2012	NBN 2017
	Torbay	1996	NBN 2017
	Weymouth-Portland	2011	NBN 2017
	Poole	2006	NBN 2017
	Cowes	1996	NBN 2017
	Southampton Water	1994	Fletcher & Manfredi 1995
	Portsmouth-Chichester	1998	NBN 2017
	Brighton	1997	NBN 2017
	Dover	2008	NBN 2017
	Ramsgate	2002	NBN 2017
	Watchet	2014	NBN 2017
	Milford Haven	2014	NBN 2017
	Belfast Loch	2012	NBN 2017
	Glenarm	2015	NBN 2017
	Holyhead	2014	NBN 2017
	Queensferry	2016	NBN 2017
	Gimsby	2009	NBN 2017
	Liverpool	2012	NBN 2017
	Fleetwood	2007	NBN 2017
	Burnham-on-Crouch	2009	NBN 2017
	Blackwater	2011	NBN 2017
	Stour and Orwell	2009	NBN 2017
	Orford	2014	NBN 2017
	Lowestoft	2009	NBN 2017
	Jersey	1996	NBN 2017
	Guernsey	2006	NBN 2017
ROI	Kilmore Quay	2016	NBN 2017
	Carlingford	2014	Minchin et al 2017
France	l’Etang de Thau	1971	Perez 1981
	l'Etang de l'Ayrolle	1981	Floch et al 1991
	Port-Vendres	1988	Floch et al 1991
	Calais	199?	Ghent University 2017
	Saint-Valery-en-Caux	200?	Ghent University 2017
	Le Harve	200?	Ghent University 2017
	Saint-Vaast-la-Hougue	200?	Ghent University 2017
	Cherbourg-Octeville	201?	Ghent University 2017
	Granville	199?	Ghent University 2017
	Isle de Chausey	1992	Castric-Fey et al 1993
	Ushant	1983	Perez 1984
	Groix	1983	Perez 1984
	l'estuaire de la Rance	1983	Perez 1984
	l'estuaire de la Wrac'h	1987	Castric-Fey et al 1993
	l'estuaire de la Trieux	1989	Castric-Fey et al 1993
	Pleubian	1989	Castric-Fey et al 1993
	Guilvinec	1989	Castric-Fey et al 1993
	Pointe de la Varde	1992	Castric-Fey et al 1993
	Brest	199?	Ghent University 2017
	Golfe du Morbihan	199?	Ghent University 2017
	Houat	200?	Ghent University 2017
	Quiberon	200?	Ghent University 2017
	l'estuaire de la Crac’h	200?	Ghent University 2017
	l'estuaire de la d'Étel	200?	Ghent University 2017
	Port de Loctudy	200?	Ghent University 2017
	Île de Sein	199?	Ghent University 2017
	Port de Camaret	200?	Ghent University 2017
	Roscoff	200?	Ghent University 2017
	Saint-Pol-de-Léon	200?	Ghent University 2017
	Port de Trebeurden	201?	Ghent University 2017
	Perros-Guirec	199?	Ghent University 2017
	Île-de-Bréhat	200?	Ghent University 2017
	Saint-Quay-Portrieux	200?	Ghent University 2017
	Pléneuf-Val-André	199?	Ghent University 2017
	Plévenon	201?	Ghent University 2017
	Saint-Cast-le-Guildo	199?	Ghent University 2017
	St Malo	1986	Castric-Fey et al 1993
	Dinard	199?	Ghent University 2017
	Îles de Cézembre	199?	Ghent University 2017
	Saint-Lunaire	199?	Ghent University 2017
	Lancieux	199?	Ghent University 2017
	Pointe du Meinga	199?	Ghent University 2017
	Baie de Bourgeneuf	198?	Ghent University 2017
	La Rochelle	200?	Ghent University 2017
	Oleron	1990	Castric-Fey et al 1993

## Sheet: Biblography
Bibliography
Aguilar-Rosas R, Aguilar-Rosas LE, Avila-Serrano G, Marcos-Ramirez R (2004) First record of Undaria pinnatifida (Harvey) Suringar (Laminariales, Phaeophyta) on the Pacific coast of Mexico Botanica Marina 47:255-258 doi:10.1515/bot.2004.028
ALA (2017) Atlas of Living Australia website at http://www.ala.org.uk. Accessed 10 Jan 2017.
Araújo RM et al. (2016) Status, trends and drivers of kelp forests in Europe: an expert assessment Biodiversity and Conservation doi:10.1007/s10531-016-1141-7
Campbell SJ, Burridge TR (1998) Occurrence of Undaria pinnatifida (Phaeophyta: Laminariales) in Port Phillip Bay, Victoria, Australia Marine and Freshwater Research 49:379-381
Castric-Fey A, Girard A, Lhardyhalos MT (1993) The Distribution of Undaria pinnatifida (Phaeophyceae, Laminariales) on the Coast of St. Malo (Brittany, France) Botanica Marina 36:351-358 doi:10.1515/botm.1993.36.4.351
Cecere E, Petrocelli A, Saracino OD (2000) Undaria pinnatifida (Fucophyceae, Laminariales) spread in the central Mediterranean: its occurrence in the Mar Piccolo of Taranto (Ionian Sea, southern Italy) Cryptogamie Algologie 21:305-309 doi:10.1016/s0181-1568(00)00113-6
Cremades J, Freire O, Peteiro C (2006) Biología, distribución e integración del alga alóctona Undaria pinnatifida (Laminariales, Phaeophyta) en las comunidades bentónicas de las costas de Galicia (NW de la Península Ibérica) Anales del Jardín Botánico de Madrid 63:169-187
Curiel D, Bellemo G, Marzocchi M, Scattolin M, Parisi G (1998) Distribution of introduced Japanese macroalgae Undaria pinnatifida, Sargassum muticum (Phaeophyta) and Antithamnion Pectinatum (Rhodophyta) in the Lagoon of Venice Hydrobiologia 385:17-22 doi:10.1023/a:1003437105147
Environment Southland (2016) Proposal for a Fiordland Marine Regional Pathway Management Plan Under the Biosecurity Act 1993. Southland, Australia
Floc'h JY, Pajot R, Wallentinus I (1991) The Japanese brown alga Undaria pinnatifida on the coast of France and its possible establishment in European waters ICES Journal of Marine Science 47:379-390 doi:10.1093/icesjms/47.3.379
Ghent University (2017) Phycology Lab. Map of European Invasive Algae. http://www.phycology.ugent.be/research/invasives/map.html. Accessed 8 Feb 2017.
Gittenberger A, Stegenga H (2013) Risico analyse van uitheemse soorten in de exportgebieden voor Zuid - Noord transporten van de Oosterschelde naar de Waddenzee. Producentenorganisatie van de Nederlandse Mosselcultuur,
James K, Middleton I, Middleton C, Shears N (2014) Discovery of Undaria pinnatifida (Harvey) Suringar, 1873 in northern New Zealand indicates increased invasion threat in subtropical regions BioInvasions Records 3:21-24 doi:10.3391/bir.2014.3.1.03
Kaplains NJ, Harris JL, Smith JE (2016) Distribution patterns of the non-native seaweeds Sargassum horneri (Turner) C. Agardh and Undaria pinnatifida (Harvey) Suringar on the San Diego and Pacific coast of North America Aquatic Invasions 11:in press
Leliaert F, Kerckhof F, Coppejans E (2000) Eerste waarnemingen van Undaria pinnatifida (Harvey) Suringar (Laminariales, Phaeophyta) en de epifyt Pterothamnion plumula (Ellis) Nageli (Ceramiales, Rhodophyta) in Noord Frankrijk en Belgie Het Zeepard 59:71-73
Meretta P, Matula C, Casas G (2012) Occurrence of the alien kelp Undaria pinnatifida (Laminariales, Phaeophyceae) in Mar del Plata, Argentina BioInvasions Records 1:59-63 doi:10.3391/bir.2012.1.1.13
Minchin D, Nunn J, Murphy J, Edwards H, Downie A (2017) Monitoring temporal changes in the early phase of an invasion: Undaria pinnatifida (Harvey) Suringar using the abundance and distribution range method Management of Biological Invasions 8
NBN (2017) NBN Gateway - https://data.nbn.org.uk/ (Accessed on 19 Jan 2017).
Pereyra P (2014) Moving forward: the Japanese kelp Undaria pinnatifida (Harvey) Suringar, 1873 expands in northern Patagonia, Argentina BioInvasions Records 3:65-70 doi:10.3391/bir.2014.3.2.02
Pérez-Ruzafa I, Menéndez J, Salinas J (2002) Mapas de distribución de algas marinas de la Península Ibérica e Islas Baleares. XV. Undaria pinnatifida (Harvey) Suringar (Laminariales, Phucophyceae). Botanica Complutensis 26:147-151
Perez R, Kaas R, Barbaroux O (1984) Culture experimental de l’algue Undaria pinnatifida sur les Cotes de France Science et Peche 343:1-15
Perez R, Lee JY, Juge C (1981) Observations sur la biologie de l’algue japonaise Undaria pinnatifida (Harvey) Suringar introduite accidentellement dans l’Etang de Thau Science et Peche 325:1-12
Peteiro C (2008) A new record of the introduced seaweed Undaria pinnatifida (Laminariales, Phaeophyceae) from the Cantabrian Sea (northern Spain) with comments on its establishment Aquatic Invasions 3:413-415 doi:10.3391/ai.2008.3.4.610.2216/i0031-8884-39-6-547.1
Russell LK, Hepburn CD, Hurd CL, Stuart MD (2008) The expanding range of Undaria pinnatifida in southern New Zealand: distribution, dispersal mechanisms and the invasion of wave-exposed environments Biological Invasions 10:103-115 doi:10.1007/s10530-007-9113-1
Salinas JM, Llera EM, Fuertes C (1996) Nota sobre la presencia de Undaria pinnatifida (Harvey) Suringar (Laminariales, Phaeophyta) en Asturias (Mar Cantabrico) Boletin Instituto Espanol de Oceanografia 12:77-79
Sanderson JC (1990) A Preliminary Survey of the Distribution of the Introduced Macroalga, Undaria pinnatifida (Harvey) Suringer on the East Coast of Tasmania, Australia Botanica Marina 33:153-158 doi:10.1515/botm.1990.33.2.153
Santiago-Caamaño J, Durán Neira C, Acuña-Castroviejo R (1990) Aparición de Undaria pinnatifida en las costas de Galicia (España). Un nuevo caso en la problemática de introducción de especies foráneas. . Informes Técnicos, Centro de Investigaciones Submarinas (CIS), Santiago de Compostela
Stegenga H (1999) Undaria pinnatifida in Nederland gearriveerd Het Zeepard 59:71-73
Veiga P, Torres AC, Rubal M, Troncoso J, Sousa-Pinto I (2014) The invasive kelp Undaria pinnatifida (Laminariales, Ochrophyta) along the north coast of Portugal: Distribution model versus field observations Marine Pollution Bulletin 84:363-365 doi:10.1016/j.marpolbul.2014.05.038
